# Supplementary material for: Impact of Viburnum opulus L. Fruit Extracts on the Physicochemical, Sensory, and Bioactive Properties of Wheat Waffles
Source: Molecules. 2025 Dec 5;30(24):4677. doi: 10.3390/molecules30244677 (PMC12736300; doi:10.3390/molecules30244677)
Supplement: Supplementary file 1 [file molecules-30-04677-s001.zip]

Archive with 1 entries (1 files):
- molecules-3987812-supplementary.pdf
